# Supplementary material for: The patterns of co-occurrence variation are explained by the low dependence of bark beetles (Coleoptera: Scolytinae and Platypodinae) on hosts along altitude gradients
Source: Front Zool. 2022 Mar 4;19:10. doi: 10.1186/s12983-022-00455-y (PMC8895613; doi:10.1186/s12983-022-00455-y)
Supplement: Supplementary file 2 — Additional file 2. Appendix file 1 showing a name list of total of 64,710 bark beetles from 264 species were collected from all three regions. [file 12983_2022_455_MOESM2_ESM.xlsx]

## Sheet: Scolytinae
Scientific name	Sp.Code	BB61	BB62	BB63	BB64	BB65	BB81	BB82	BB83	BB84	BB85	BB101	BB102	BB103	BB104	BB105	ALS221	ALS222	ALS223	ALS224	ALS225	ALS241	ALS242	ALS243	ALS244	ALS245	ALS261	ALS262	ALS263	ALS264	ALS265	LJ321	LJ322	LJ323	LJ324	LJ325	LJ341	LJ342	LJ343	LJ344	LJ345	LJ361	LJ362	LJ363	LJ364	LJ365	Total
Acanthotomicus sp. YUN01	S（178）	0	0	0	0	0	0	0	0	0	0	0	0	0	0	0	0	0	1	0	0	0	0	1	0	0	0	0	0	0	0	0	0	0	0	0	0	0	0	0	0	0	0	0	0	0	2
Acanthotomicus sp. YUN04	S（422）	0	0	0	0	0	0	0	0	0	0	0	0	0	0	0	0	0	0	0	0	0	0	0	0	0	0	0	0	0	0	0	0	1	0	0	0	0	1	0	0	1	0	1	4	0	8
Acanthotomicus sp. YUN05	S（254）	0	1	0	0	0	0	0	0	0	0	0	0	0	0	1	1	0	1	1	0	3	2	6	2	8	15	20	28	30	9	0	0	0	0	0	0	0	0	0	0	0	0	0	0	0	128
Amasa sp. YUN01	S（251）	0	0	0	0	0	1	0	1	0	0	0	0	0	0	0	12	5	13	8	6	12	5	24	8	13	8	31	17	13	14	0	0	0	0	0	0	0	0	0	0	0	0	0	0	0	191
Amasa sp. YUN03	S（402）	0	0	0	0	0	1	0	0	0	0	0	0	0	0	0	0	0	0	0	0	0	0	0	0	0	0	0	0	0	0	3	0	0	1	0	0	0	0	7	1	0	1	0	9	0	23
Ambrosiodmus sp. YUN01	S（62）	0	0	0	0	0	0	0	0	0	0	0	0	2	1	0	3	4	0	0	1	0	0	0	0	1	0	0	0	0	0	0	0	0	0	0	0	0	0	0	0	0	0	0	0	0	12
Ambrosiodmus sp. YUN02	S（163）	0	0	0	0	1	0	0	0	0	0	0	0	2	0	0	0	0	0	0	0	0	0	0	0	0	0	0	0	0	0	0	0	0	0	0	0	0	0	0	0	0	0	0	0	0	3
Ambrosiophilus sp. YUN01	S（364）	0	0	0	0	0	0	1	0	1	0	0	0	0	0	0	0	0	0	0	0	0	0	0	0	0	0	0	0	0	0	0	0	0	0	0	0	0	0	0	0	0	0	0	0	0	2
Ambrosiophilus sp. YUN03	S（335）	0	1	0	5	0	1	0	0	0	0	0	0	0	0	2	0	0	0	0	0	0	0	0	0	0	0	0	0	0	0	0	0	0	0	0	0	0	0	0	0	0	0	0	0	0	9
Ambrosiophilus sp. YUN04	S（393）	0	0	0	0	0	0	0	0	0	0	0	0	0	0	0	0	0	0	0	0	0	0	0	0	0	0	0	0	0	0	1	0	4	6	8	2	6	3	5	10	12	5	13	22	11	108
Ambrosiophilus sp. YUN08	S（355）	1	0	1	2	1	0	0	0	3	0	0	0	1	0	0	0	0	0	0	0	0	0	0	0	0	0	0	0	0	0	0	0	0	0	0	0	0	0	0	0	0	0	0	0	0	9
Ambrosiophilus sp. YUN09	S（257）	0	0	0	0	0	0	0	0	0	0	0	0	0	0	0	1	21	0	0	1	2	0	1	0	1	0	0	0	2	4	0	0	0	0	0	0	0	0	0	0	0	0	0	0	0	33
Ancipitis machili	S（385）	0	0	1	0	0	0	0	0	0	0	0	0	0	0	0	0	0	0	0	0	0	0	0	0	0	0	0	0	0	0	0	0	0	0	0	0	0	0	0	0	0	0	0	0	0	1
Ancipitis sp. YUN01	S（373）	0	1	23	1	0	3	1	0	1	1	2	1	1	4	5	0	0	0	0	0	0	0	0	0	0	0	0	0	0	0	0	0	0	0	0	0	0	0	0	0	0	0	0	0	0	44
Anisandrus percristatus	S（267）	0	0	0	0	0	0	0	0	0	0	0	0	0	0	0	1	3	1	0	0	1	0	5	3	8	3	2	0	1	2	0	0	0	0	0	0	0	0	0	0	0	0	0	0	0	30
Anisandrus sp. YUN01	S（263）	0	0	0	0	0	0	0	0	0	0	0	0	0	0	0	2	11	1	5	2	13	21	79	99	160	24	25	22	30	14	0	0	0	0	0	0	0	0	0	0	0	0	0	0	0	508
Anisandrus sp. YUN02	S（214）	0	0	0	0	0	0	0	0	0	0	0	0	0	0	0	8	4	21	1	10	70	183	133	197	79	4	73	21	25	10	0	0	0	0	0	0	0	0	0	0	0	0	0	0	0	839
Anisandrus sp. YUN03	S（281）	0	0	0	0	0	0	0	0	0	0	0	0	0	0	0	2	13	0	1	1	0	0	1	0	0	0	0	0	0	2	0	0	0	0	0	0	0	0	0	0	0	0	0	0	0	20
Anisandrus sp. YUN04	S（103）	0	0	0	0	0	0	0	0	0	0	0	0	0	0	0	0	30	15	19	33	1	0	2	2	2	10	7	6	8	0	0	0	0	0	0	0	0	0	0	0	0	0	0	0	0	135
Anisandrus sp. YUN06	S（149）	0	0	0	0	0	0	0	0	0	0	0	0	0	0	0	2	61	18	74	11	0	1	0	1	1	0	0	0	0	4	0	0	0	0	0	0	0	0	0	0	0	0	0	0	0	173
Anisandrus sp. YUN09	S（93）	4	2	18	6	3	0	0	0	1	0	0	0	0	0	2	0	0	0	0	0	0	0	0	0	0	0	1	1	0	0	0	0	0	0	0	0	0	0	0	0	0	0	0	0	0	38
Anisandrus sp. YUN10	S（177）	0	0	0	0	0	0	0	0	0	0	0	0	0	0	0	41	29	18	12	20	106	142	189	125	54	36	54	42	240	46	0	0	0	0	0	0	0	0	0	0	0	0	0	0	0	1154
Arixyleborus malayensis (Schedl, 1954)	S（6）	73	42	186	102	44	86	93	133	73	99	119	145	93	155	119	0	0	0	0	0	0	0	0	1	0	0	0	0	0	0	0	0	0	0	0	0	0	0	0	1	0	0	0	0	0	1564
Arixyleborus sp. YUN01	S（362）	26	32	95	47	10	1	1	0	2	0	0	1	0	0	1	0	0	0	0	0	0	0	0	0	0	0	0	0	0	0	0	0	0	0	0	0	0	0	0	0	0	0	0	0	0	216
Beaverium sp. YUN01	S（73）	0	0	1	1	0	0	0	0	0	0	0	1	0	0	0	0	0	0	0	0	0	0	0	0	0	0	0	0	0	0	0	0	0	0	0	0	0	0	0	0	0	0	0	0	0	3
Cnestus aterrimus	S（23）	5	1	4	13	33	8	7	4	10	14	8	22	12	8	25	25	222	142	215	95	22	3	73	46	143	13	0	3	13	4	0	0	0	0	0	0	0	0	0	0	0	0	0	0	0	1193
Cnestus gravidus (Blandford, 1898)	S（1）	3	0	0	1	5	8	12	9	5	10	10	17	6	17	24	3	0	0	0	0	0	0	0	0	0	0	0	0	0	0	0	0	0	0	0	0	0	0	0	0	0	0	0	0	0	130
Cnestus nitidipennis	S（144）	0	0	0	0	1	0	0	0	0	0	0	0	0	0	0	0	0	0	0	0	0	0	0	0	0	0	0	0	0	0	0	0	0	0	0	0	0	0	0	0	0	0	0	0	0	1
Cnestus protensus	S（328）	0	1	1	0	2	5	0	0	2	4	20	19	4	16	9	0	0	0	0	0	0	0	0	0	0	0	0	0	0	0	0	0	0	0	0	0	0	0	0	0	0	0	0	0	0	83
Cnestus rostratus Schedl, 1977	S（11）	4	4	4	2	5	5	1	3	3	3	5	16	2	8	9	0	2	3	0	1	0	0	0	0	1	1	0	0	0	1	0	0	0	0	0	0	0	0	0	0	0	0	0	0	0	83
Cnestus testudo (Eggers, 1939)	S（3）	0	0	0	1	0	5	6	0	1	3	79	2	0	7	7	0	0	0	0	0	0	0	0	0	0	0	0	0	0	0	0	0	0	0	0	0	0	0	0	0	0	0	0	0	0	111
Coccotrypes advena	S（401）	0	0	0	0	0	0	0	0	0	0	1	0	0	0	0	0	0	0	0	0	0	0	0	0	0	0	0	0	0	0	0	0	2	0	0	0	0	0	0	0	1	0	0	0	0	4
Coccotrypes carpophagus	S（125）	0	1	2	0	1	0	0	0	0	0	1	0	2	0	1	0	0	0	0	0	0	0	0	0	0	0	0	0	0	0	0	0	0	0	0	0	0	0	0	0	0	0	0	0	0	8
Coccotrypes sp. YUN01	S（369）	2	1	0	0	0	2	0	3	0	0	4	0	6	1	0	0	0	0	0	0	0	0	0	0	0	0	0	0	0	0	0	0	0	0	0	0	0	0	0	0	0	0	0	0	0	19
Coccotrypes sp. YUN02	S（381）	1	0	1	0	0	20	0	1	0	0	0	0	0	0	0	0	0	0	0	0	0	0	0	0	0	0	0	0	0	0	0	0	0	0	0	0	0	0	0	0	0	0	0	0	0	23
Coccotrypes sp. YUN04	S（399）	0	0	0	1	0	0	0	0	0	0	0	0	0	0	0	0	0	0	0	0	0	0	0	0	0	0	0	0	0	0	3	0	0	0	2	0	2	0	1	1	0	0	1	0	1	12
Coccotrypes sp. YUN05	S（407）	0	0	0	0	0	0	0	0	0	0	0	0	1	1	0	0	0	0	0	0	0	0	0	0	0	0	0	0	0	0	0	0	0	0	0	0	0	0	0	0	0	0	0	0	0	2
Coccotrypes sp. YUN06	S（81）	2	3	2	2	2	6	5	4	0	4	11	4	5	4	6	0	0	0	0	0	0	0	0	0	0	0	0	0	0	0	0	0	0	0	0	0	0	0	0	0	0	0	0	0	0	60
Coccotrypes sp. YUN07	S（104）	1	5	0	0	0	0	1	1	2	8	1	1	3	3	0	0	0	0	0	0	0	0	0	0	0	0	0	0	0	0	0	0	0	0	0	0	0	0	0	0	0	0	0	0	0	26
Coccotrypes sp. YUN08	S（111）	0	0	0	0	0	0	1	0	0	0	0	0	1	0	1	0	0	0	0	0	0	0	0	0	0	0	0	0	0	0	0	0	0	0	0	0	0	0	0	0	0	0	0	0	0	3
Coccotrypes vulgaris	S（398）	0	2	0	2	0	0	1	0	0	0	1	0	1	2	2	0	0	0	0	0	0	0	0	0	0	0	0	0	0	0	6	10	3	0	0	0	3	2	1	0	6	1	6	1	0	50
Coptodryas sp. YUN01	S（374）	0	0	0	0	0	0	0	0	0	0	0	1	0	2	0	0	0	0	0	0	0	0	0	0	0	0	0	0	0	0	0	0	0	0	0	0	0	0	0	0	0	0	0	0	0	3
Coptodryas sp. YUN02	S（338）	0	0	0	0	0	0	0	0	0	0	0	0	5	1	0	0	0	0	0	0	0	0	0	0	0	0	0	0	0	0	0	0	0	0	0	0	0	0	0	0	0	0	0	0	0	6
Coriacephilus sp. YUN04	S（291）	0	0	0	0	0	1	0	0	0	0	3	4	1	7	0	0	0	0	0	0	0	0	0	0	0	0	0	0	0	0	0	0	0	0	0	0	0	0	0	0	0	0	0	0	0	16
Cosmoderes sp. YUN02	S（371）	0	0	0	0	0	0	0	0	0	0	1	0	0	0	0	0	0	0	0	0	0	0	0	0	0	0	0	0	0	0	0	0	0	0	0	0	0	0	0	0	0	0	0	0	0	1
Cryphalus sp. YUN01	S（264）	0	0	0	0	0	0	0	0	0	0	0	0	0	0	0	2	3	1	1	0	0	0	0	0	0	0	0	0	0	0	1	3	1	2	2	3	2	6	4	2	27	9	13	16	16	114
Cryphalus sp. YUN02	S（265）	0	0	0	0	0	0	0	0	0	0	0	0	1	0	0	1	5	5	4	2	3	22	11	18	11	2	3	5	5	6	0	0	1	0	0	0	0	0	0	0	0	0	0	0	0	105
Cryphalus sp. YUN03	S（286）	0	0	0	0	0	0	0	0	0	0	0	0	0	0	0	3	4	1	0	1	0	1	1	1	2	1	0	0	0	1	0	0	0	0	0	0	0	0	0	0	0	0	0	0	0	16
Cryphalus sp. YUN04	S（351）	0	0	100	34	4	0	1	1	1	0	0	0	1	0	1	0	0	0	0	0	0	0	0	0	0	0	0	0	0	0	0	0	0	0	0	0	0	0	0	0	0	0	0	0	0	143
Cryphalus sp. YUN06	S（18）	0	0	0	0	0	0	1	0	0	0	0	1	0	1	0	0	0	0	0	0	0	0	0	0	0	0	0	0	0	0	0	0	0	0	0	0	0	0	0	0	0	0	0	0	0	3
Cryphalus sp. YUN07	S（337）	0	0	0	0	0	0	0	0	0	0	0	0	0	11	0	0	0	0	0	0	0	0	0	0	0	0	0	0	0	0	0	0	0	0	0	0	0	0	0	0	0	0	0	0	0	11
Cryphalus sp. YUN08	S（343）	0	0	0	0	0	0	0	0	0	1	0	0	0	0	0	0	0	0	0	0	0	0	0	0	0	0	0	0	0	0	0	0	0	0	0	0	0	0	0	0	0	0	0	0	0	1
Cryphalus sp. YUN10	S（315）	3	2	1	0	0	6	2	2	5	3	22	9	12	16	17	0	0	0	0	0	0	0	0	0	0	0	0	0	0	0	0	0	0	0	0	0	0	0	0	0	0	0	0	0	0	100
Cryphalus sp. YUN16	S（191）	0	0	0	0	0	0	0	0	0	0	0	0	0	0	0	1	1	2	1	1	0	0	0	2	0	2	0	0	0	0	0	0	0	0	0	0	0	0	0	0	0	0	0	0	0	10
Cryphalus sp. YUN17	S（424）	0	0	0	0	0	0	0	0	0	0	0	0	0	0	0	0	0	0	0	0	0	0	0	0	0	0	0	0	0	0	0	2	0	2	0	0	3	1	0	1	0	0	0	1	1	11
Cryphalus sp. YUN18	S（252）	0	0	0	0	0	0	0	0	0	0	0	0	0	0	0	1	3	4	2	2	5	6	0	1	9	3	1	1	4	7	19	0	14	18	21	1	2	4	1	8	1	2	0	0	1	141
Cryphalus sp. YUN21	S（79）	0	0	32	3	2	0	0	2	1	0	1	0	0	3	1	0	0	0	0	0	0	0	0	0	0	0	0	0	0	0	0	0	0	0	0	0	0	0	0	0	0	0	0	0	0	45
Cryphalus sp. YUN22	S（138）	0	0	0	0	0	0	0	0	0	0	0	0	0	0	0	0	0	0	1	12	0	0	0	0	0	0	0	0	0	0	0	0	0	0	0	0	0	0	0	0	0	0	0	0	0	13
Cryphalus sp. YUN24	S（154）	0	0	0	0	0	0	0	0	0	0	0	0	1	0	0	0	0	0	0	0	0	0	0	0	0	0	0	0	0	0	0	0	0	0	0	0	0	0	0	0	0	0	0	0	0	1
Cryphalus sp. YUN25	S（155）	0	0	1	0	0	0	1	0	0	0	0	0	0	1	0	0	0	0	0	0	0	0	0	0	0	0	0	0	0	0	0	0	0	0	0	0	0	0	0	0	0	0	0	0	0	3
Cryptoxyleborus naevus	S（383）	0	0	1	0	0	0	0	0	0	0	0	0	0	0	0	0	0	0	0	0	0	0	0	0	0	0	0	0	0	0	0	0	0	0	0	0	0	0	0	0	0	0	0	0	0	1
Cyclorhipidion sp. YUN01	S（379）	0	0	1	0	0	0	0	0	0	0	0	0	0	0	0	0	0	0	0	0	0	0	0	0	0	0	0	0	0	0	0	0	0	0	0	0	0	0	0	0	0	0	0	0	0	1
Cyclorhipidion sp. YUN02	S（380）	0	0	1	0	1	0	2	2	0	0	0	0	0	0	0	0	0	0	0	0	0	0	0	0	0	0	0	0	0	0	0	0	0	0	0	0	0	0	0	0	0	0	0	0	0	6
Cyclorhipidion sp. YUN03	S（382）	0	0	0	1	0	0	0	0	0	2	0	0	0	0	0	0	0	0	0	0	0	0	0	0	0	0	0	0	0	0	0	0	0	0	0	0	0	0	0	0	0	0	0	0	0	3
Cyclorhipidion sp. YUN04	S（392）	0	0	0	0	1	0	0	0	0	0	0	3	0	0	0	0	0	0	0	0	0	0	0	0	0	0	0	0	0	0	0	0	0	0	0	0	0	0	0	0	0	0	0	0	0	4
Cyclorhipidion sp. YUN05	S（394）	0	0	0	0	0	0	0	0	0	0	0	0	0	0	0	0	0	0	0	0	0	0	0	0	0	0	0	0	0	0	37	37	13	18	20	59	31	20	41	27	31	35	58	55	30	512
Cyclorhipidion sp. YUN06	S（410）	0	0	0	0	0	0	0	0	0	0	0	0	0	0	1	0	0	0	0	0	0	0	0	0	0	0	0	0	0	0	0	0	0	0	0	0	0	0	0	0	0	0	0	0	0	1
Cyclorhipidion sp. YUN11	S（172）	0	0	0	0	0	0	0	0	0	0	0	0	0	0	0	0	1	0	1	0	0	0	0	0	0	0	0	0	0	0	0	0	0	0	0	0	0	0	0	0	0	0	0	0	0	2
Cyclorhipidion sp. YUN13	S（64）	0	1	0	0	0	0	0	0	0	0	1	0	0	0	0	6	15	18	22	5	10	21	109	40	5	11	2	21	29	54	0	0	0	0	0	0	0	0	0	0	0	0	0	0	0	370
Cyclorhipidion sp. YUN14	S（185）	0	0	0	0	0	0	0	0	0	0	0	0	0	0	0	2	0	0	0	2	6	3	7	1	1	11	0	3	0	2	0	0	0	0	0	0	0	0	0	0	0	0	0	0	0	38
Cyclorhipidion sp. YUN15	S（190）	0	0	0	0	0	0	0	0	0	0	0	0	0	0	0	0	0	0	0	1	0	0	0	0	0	0	0	0	0	0	0	0	0	0	0	0	0	0	0	0	0	0	0	0	0	1
Cyclorhipidion sp. YUN16	S（217）	0	0	0	0	0	0	0	0	0	0	0	0	0	0	0	1	0	0	0	0	0	0	0	0	0	0	0	0	0	0	0	0	0	0	0	0	0	0	0	0	0	0	0	0	0	1
Cyclorhipidion sp. YUN17	S（133）	0	0	0	0	0	0	0	0	0	0	0	0	0	0	0	0	0	1	0	0	0	0	1	0	0	0	0	0	0	0	0	0	0	0	0	0	0	0	0	0	0	0	0	0	0	2
Cyclorhipidion sp. YUN18	S（47）	0	0	0	0	0	0	0	0	0	1	0	0	0	0	0	0	0	0	0	0	0	0	0	0	2	0	0	0	0	0	0	0	0	0	0	0	0	0	0	0	0	0	0	0	0	3
Cyclorhipidion sp. YUN19	S（359）	0	0	8	2	2	0	0	1	0	0	0	0	0	0	0	0	0	0	0	0	0	0	0	0	0	0	0	0	0	0	0	0	0	0	0	0	0	0	0	0	0	0	0	0	0	13
Cyclorhipidion sp. YUN20	S（255）	0	0	0	0	0	0	0	0	0	0	0	0	0	0	0	22	13	26	7	5	98	132	535	437	524	226	126	208	192	129	0	0	0	0	0	0	0	0	0	0	0	0	0	0	0	2680
Cyclorhipidion sp. YUN21	S（222）	0	0	0	0	0	0	0	0	0	0	0	0	0	0	0	0	0	0	0	0	0	17	2	6	0	0	2	0	0	0	0	0	0	0	0	0	0	0	0	0	0	0	0	0	0	27
Cyclorhipidion sp. YUN23	S（300）	0	0	0	0	0	0	0	0	0	0	0	0	2	0	0	0	0	0	0	0	7	4	3	6	3	0	2	2	0	0	0	0	0	0	0	0	0	0	0	0	0	0	0	0	0	29
Cyclorhipidion sp. YUN24	S（297）	0	0	0	0	0	0	0	0	0	0	0	0	0	0	0	3	13	0	0	0	2	3	2	5	4	32	20	14	13	12	0	0	0	0	0	0	0	0	0	0	0	0	0	0	0	123
Cyclorhipidion sp. YUN26	S（276）	0	0	0	0	0	0	0	0	0	0	0	0	0	0	0	5	7	3	2	1	1	3	0	1	0	0	0	0	0	2	0	0	0	0	0	0	0	0	0	0	0	0	0	0	0	25
Cyclorhipidion sp. YUN28	S（116）	0	0	0	1	0	1	0	0	0	0	1	0	0	2	1	0	0	0	0	0	0	0	0	0	0	0	0	0	0	0	0	0	0	0	0	0	0	0	0	0	0	0	0	0	0	6
Cyclorhipidion sp. YUN29	S（67）	0	0	0	0	0	0	0	0	0	1	0	0	0	0	0	0	0	0	0	0	0	0	0	0	0	0	0	0	0	0	0	0	0	0	0	0	0	0	0	0	0	0	0	0	0	1
Cyrtogenius sp. YUN01	S（159）	0	0	0	0	0	0	0	0	0	0	0	0	0	0	0	0	0	1	0	0	0	0	0	0	0	0	0	0	0	0	0	0	0	0	0	0	0	0	0	0	0	0	0	0	0	1
Cyrtogenius sp. YUN03	S（199）	0	0	0	0	0	0	0	0	0	0	0	0	0	0	0	0	0	0	0	0	1	3	1	1	2	0	0	0	0	0	0	0	0	0	0	0	0	0	0	0	0	0	0	0	0	8
Cyrtogenius sp. YUN04	S（205）	0	0	0	0	0	0	0	0	0	0	0	0	0	0	0	1	0	0	0	0	0	0	0	0	0	0	0	0	0	0	0	0	0	0	0	0	0	0	0	0	0	0	0	0	0	1
Cyrtogenius sp. YUN06	S（17）	0	0	0	0	0	1	0	0	0	0	0	1	0	0	0	0	0	0	0	0	0	0	0	0	0	0	0	0	0	0	0	0	0	0	0	0	0	0	0	0	0	0	0	0	0	2
Debus adusticollis	S（14）	2	1	0	4	3	0	1	0	2	1	0	1	1	1	1	0	0	0	0	0	0	0	0	0	0	0	0	0	0	0	0	0	0	0	0	0	0	0	0	0	0	0	0	0	0	18
Debus amphicranoides	S（256）	0	0	15	2	0	0	0	0	0	0	0	0	0	0	0	7	3	10	17	10	0	0	0	0	0	1	0	1	0	0	0	0	0	0	0	0	0	0	0	0	0	0	0	0	0	66
Debus sp. YUN01	S（61）	3	0	14	4	1	1	0	0	0	1	1	2	2	0	0	0	0	0	0	0	0	0	0	0	0	0	0	0	0	0	0	0	0	0	0	0	0	0	0	0	0	0	0	0	0	29
Diamerus sp. YUN01	S（330）	0	0	0	0	0	0	0	0	0	2	1	4	0	3	0	0	0	0	0	0	0	0	0	0	0	0	0	0	0	0	0	0	0	0	0	0	0	0	0	0	0	0	0	0	0	10
Diamerus sp. YUN03	S（110）	0	0	0	0	0	0	0	0	0	0	0	0	1	0	0	0	0	0	0	0	0	0	0	0	0	0	0	0	0	0	0	0	0	0	0	0	0	0	0	0	0	0	0	0	0	1
Dryocoetes sp. YUN01	S（186）	0	0	0	0	0	0	0	0	0	0	0	0	0	0	0	0	0	0	0	0	2	0	1	0	0	0	1	0	1	1	0	0	0	0	0	0	0	0	0	0	0	0	0	0	0	6
Dryocoetes sp. YUN02	S（415）	0	0	0	0	0	0	0	0	0	0	0	0	0	0	0	0	0	0	0	0	0	0	0	0	0	0	0	0	0	0	4	1	1	2	4	0	0	0	0	1	3	1	0	3	2	22
Dryocoetiops moestus	S（59）	1	2	5	3	1	1	2	1	1	1	4	1	2	2	1	1	8	13	12	4	0	0	1	0	0	0	0	0	0	0	8	2	2	5	4	6	10	2	8	3	4	11	2	9	4	147
Eccoptopterus limbus	S（303）	0	0	0	1	0	0	1	0	0	0	1	6	3	2	1	0	0	0	0	0	0	0	0	0	0	0	0	0	0	0	0	0	0	0	0	0	0	0	0	0	0	0	0	0	0	15
Eccoptopterus spinosus (Olivier, 1795)	S（12）	0	0	0	0	0	2	1	2	0	1	0	3	0	4	3	0	0	0	1	0	0	1	0	0	0	0	0	0	0	0	0	0	0	0	0	0	0	0	0	0	0	0	0	0	0	18
Ernocladius sp. YUN01	S（388）	0	0	0	0	0	0	0	0	0	1	0	0	0	0	0	0	0	0	0	0	0	0	0	0	0	0	0	0	0	0	0	0	0	0	0	0	0	0	0	0	0	0	0	0	0	1
Euwallacea similis	S（74）	0	0	0	0	0	0	0	1	0	0	0	0	0	0	0	0	0	0	0	0	0	0	0	0	0	0	0	0	0	0	0	0	0	0	0	0	0	0	0	0	0	0	0	0	0	1
Euwallacea sp. YUN01	S（403）	0	2	0	0	0	0	0	0	0	0	0	0	0	0	0	0	0	0	0	0	0	0	0	0	0	0	0	0	0	0	0	0	0	1	0	0	0	0	0	0	0	0	0	0	0	3
Euwallacea sp. YUN02	S（30）	0	0	0	0	0	0	1	0	0	2	1	0	0	1	0	0	0	0	0	0	0	0	0	0	0	0	0	0	0	0	0	0	0	0	0	0	0	0	0	0	0	0	0	0	0	5
Euwallacea sp. YUN03	S（54）	0	0	0	0	0	0	0	1	0	0	1	0	1	0	2	0	0	0	0	0	0	0	0	0	0	0	0	0	0	0	0	0	0	0	0	0	0	0	0	0	0	0	0	0	0	5
Euwallacea sp. YUN05	S（60）	1	0	2	3	1	1	0	0	0	0	0	1	0	0	0	0	1	0	0	0	0	0	0	0	0	0	0	0	0	0	0	0	0	0	0	0	0	0	0	0	0	0	0	0	0	10
Euwallacea sp. YUN07	S（101）	0	0	0	0	0	0	0	0	0	0	1	0	0	0	0	0	0	0	0	0	0	0	0	0	0	0	0	0	0	0	0	0	0	0	0	0	0	0	0	0	0	0	0	0	0	1
Euwallacea sp. YUN08	S（156）	0	0	0	0	0	0	0	0	0	0	0	0	0	0	0	0	0	0	0	0	1	0	0	0	0	0	0	0	0	0	0	0	0	0	0	0	0	0	0	0	0	0	0	0	0	1
Ficicis sp. YUN01	S（405）	0	0	0	0	0	0	0	0	0	1	0	0	0	0	0	0	0	0	0	0	0	0	0	0	0	0	0	0	0	0	0	0	0	0	0	0	0	0	0	0	0	0	0	0	0	1
Genus A sp. YUN01	S（51）	0	0	0	0	0	2	2	0	0	2	12	1	2	1	1	2	0	1	0	0	0	1	2	0	0	1	0	0	0	0	44	30	31	3	3	14	2	4	3	0	1	0	0	1	0	166
Genus B sp. YUN01	S（202）	0	0	0	0	0	0	0	0	0	1	2	1	2	0	1	0	3	0	0	1	0	0	0	0	0	0	0	0	0	0	0	0	0	0	0	0	0	0	0	0	0	0	0	0	0	11
Genus C sp. YUN01	S（412）	0	0	0	0	0	0	0	0	0	0	0	0	2	0	1	0	0	0	0	0	0	0	0	0	0	0	0	0	0	0	0	0	0	0	0	0	0	0	0	0	0	0	0	0	0	3
Genus D sp. YUN01	S（76）	0	0	0	0	0	0	0	0	0	0	0	0	1	0	0	0	0	0	0	0	0	0	0	0	0	0	0	0	0	0	0	0	0	0	0	0	0	0	0	0	0	0	0	0	0	1
Genus E sp. YUN01	S（299）	0	0	0	0	0	0	0	0	0	0	0	0	0	0	0	0	0	0	0	0	0	42	1	0	0	0	0	0	0	0	0	0	0	0	0	0	0	0	0	0	0	0	0	0	0	43
Hadrodemius comans	S（105）	0	0	1	0	5	0	0	0	2	0	0	0	0	0	0	0	0	0	0	0	0	0	0	0	0	0	0	0	0	0	0	0	0	0	0	0	0	0	0	0	0	0	0	0	0	8
Hadrodemius globus	S（48）	0	0	0	0	0	0	0	0	0	0	0	1	0	0	0	0	0	0	0	0	0	0	0	0	0	0	0	0	0	0	0	0	0	0	0	0	0	0	0	0	0	0	0	0	0	1
Hadrodemius pseudocomans (Eggers, 1930)	S（2）	3	0	3	2	8	5	4	2	1	1	0	1	2	1	5	0	0	0	0	0	0	0	0	0	0	0	0	0	0	0	0	0	0	0	0	0	0	0	0	0	0	0	0	0	0	38
Hyorrhynchus sp. YUN01	S（262）	0	0	0	0	0	1	0	1	0	0	0	1	0	1	1	1	3	0	3	0	10	9	8	15	21	28	18	2	6	23	1	0	0	0	0	0	1	0	3	0	0	0	0	0	0	157
Hyorrhynchus sp. YUN06	S（238）	0	0	0	0	0	0	0	0	0	0	0	0	0	0	0	0	0	0	0	0	0	0	0	0	0	1	0	0	0	0	0	0	0	0	0	0	0	0	0	0	0	0	0	0	0	1
Hyorrhynchus sp. YUN7	S（68）	0	1	0	0	0	0	0	0	0	0	0	0	0	1	0	0	0	0	0	0	0	0	0	0	0	0	0	0	0	0	0	0	0	0	0	0	0	0	0	0	0	0	0	0	0	2
Hypothenemus sp. YUN01	S（349）	2	0	9	4	1	0	0	1	3	1	0	1	0	0	0	0	0	0	0	0	0	0	0	0	0	0	0	0	0	0	0	0	0	0	0	0	0	0	0	0	0	0	0	0	0	22
Hypothenemus sp. YUN02	S（358）	0	0	0	1	1	0	0	0	1	1	0	0	1	0	0	0	0	0	0	0	0	0	0	0	0	0	0	0	0	0	0	0	0	0	0	0	0	0	0	0	0	0	0	0	0	5
Hypothenemus sp. YUN03	S（390）	0	0	0	0	0	0	1	0	0	0	1	2	0	3	1	0	0	0	0	0	0	0	0	0	0	0	0	0	0	0	0	0	0	0	0	0	0	0	0	0	0	0	0	0	0	8
Hypothenemus sp. YUN07	S（316）	1	1	2	2	2	2	1	1	1	6	2	0	1	1	3	0	0	0	0	0	0	0	0	0	0	0	0	0	0	0	0	0	0	0	0	0	0	0	0	0	0	0	0	0	0	26
Hypothenemus sp. YUN08	S（122）	0	0	0	0	0	0	0	0	1	0	0	0	0	0	0	0	0	0	0	0	0	0	0	0	0	0	0	0	0	0	0	0	0	0	0	0	0	0	0	0	0	0	0	0	0	1
Hypothenemus sp. YUN10	S（118）	0	0	0	0	0	0	0	0	0	0	1	0	1	0	2	0	0	0	0	0	0	0	0	0	0	0	0	0	0	0	0	0	0	0	0	0	0	0	0	0	0	0	0	0	0	4
Hypothenemus sp. YUN11	S（33）	0	0	0	0	0	0	0	0	0	0	0	0	0	0	1	0	0	0	0	0	0	0	0	0	0	0	0	0	0	0	0	0	0	0	0	0	0	0	0	0	0	0	0	0	0	1
Hypothenemus sp. YUN12	S（130）	0	0	0	0	0	0	0	0	0	0	1	0	1	0	1	0	0	0	0	0	0	0	0	0	0	0	0	0	0	0	0	0	0	0	0	0	0	0	0	0	0	0	0	0	0	3
Indocryphalus intermedius	S（176）	0	0	0	0	0	0	0	0	0	0	0	1	0	1	0	4	1	0	2	1	1	1	1	3	21	1	10	0	2	4	0	0	0	0	0	0	0	0	0	0	0	0	0	0	0	54
Indocryphalus pubipennis	S（260）	0	0	0	0	0	0	0	0	0	0	0	0	0	0	0	26	20	22	9	34	54	42	81	84	151	16	35	59	52	120	26	23	9	23	9	5	3	0	0	4	1	0	0	0	1	909
Indocryphalus sp. YUN01	S（182）	0	0	0	0	0	0	0	0	0	0	0	0	0	0	0	0	4	2	2	0	0	1	1	0	2	0	0	0	0	0	0	0	0	0	0	0	0	0	0	0	0	0	0	0	0	12
Indocryphalus sp. YUN02	S（189）	0	0	0	0	0	0	0	0	0	0	0	0	0	0	0	0	0	0	0	0	1	3	0	1	2	0	1	1	0	3	0	0	0	0	0	0	0	0	0	0	0	0	0	0	0	12
Leptoxyleborus sordicauda	S（406）	0	0	0	0	0	0	0	0	0	0	0	1	1	0	1	0	0	0	0	0	0	0	0	0	0	0	0	0	0	0	0	0	0	0	0	0	0	0	0	0	0	0	0	0	0	3
Microperus sp. YUN01	S（386）	0	0	0	0	0	0	1	0	1	0	0	0	0	1	0	0	0	0	0	0	0	0	0	0	0	0	0	0	0	0	0	0	0	0	0	0	0	0	0	0	0	0	0	0	0	3
Microperus sp. YUN02	S（387）	0	0	0	0	0	0	0	0	0	1	0	0	0	0	0	0	0	0	0	0	0	0	0	0	0	0	0	0	0	0	0	0	0	0	0	0	0	0	0	0	0	0	0	0	0	1
Microperus sp. YUN03	S（342）	0	0	0	0	1	0	0	0	1	0	0	1	0	0	0	0	0	0	0	0	0	0	0	0	0	0	0	0	0	0	0	0	0	0	0	0	0	0	0	0	0	0	0	0	0	3
Microperus sp. YUN04	S（400）	0	1	1	0	0	0	0	0	0	0	0	0	0	0	0	0	0	0	0	0	0	0	0	0	0	0	0	0	0	0	3	0	4	2	0	0	2	0	1	0	5	3	2	4	0	28
Microperus sp. YUN07	S（113）	5	0	15	0	1	3	1	0	3	0	1	5	2	2	0	0	0	0	0	0	0	0	0	0	0	0	0	0	0	0	0	0	0	0	0	0	0	0	0	0	0	0	0	0	0	38
Microperus sp. YUN08	S（84）	1018	1006	1152	881	650	232	286	26	324	183	61	46	55	78	34	0	0	0	0	0	0	2	0	0	0	0	0	0	0	0	1	0	0	0	0	0	0	0	0	0	0	0	0	0	0	6035
Microperus sp. YUN10	S（114）	0	0	0	0	0	0	0	0	2	0	0	1	0	2	0	0	0	0	0	0	0	0	0	0	0	0	0	0	0	0	0	0	0	0	0	0	0	0	0	0	0	0	0	0	0	5
Ozopemon sp. YUN01	S（372）	0	0	10	0	1	0	4	0	0	2	0	0	0	2	2	0	0	0	0	0	0	0	0	0	0	0	0	0	0	0	0	0	0	0	0	0	0	0	0	0	0	0	0	0	0	21
Phloeosinus sp. YUN01	S（211）	0	0	0	0	1	6	2	1	2	8	16	8	3	9	13	8	32	20	37	6	12	14	64	4	55	3	5	10	9	21	0	0	0	0	0	0	0	0	0	0	0	0	0	0	0	369
Phloeosinus sp. YUN02	S（290）	2	6	0	6	4	23	16	21	12	26	16	45	19	38	25	22	196	25	23	10	322	300	819	279	335	9	43	47	163	58	37	2	192	3	0	1	0	1	0	2	0	0	1	0	0	3149
Phloeosinus sp. YUN03	S（347）	2	2	28	8	3	0	1	0	0	1	0	1	1	1	1	0	0	0	0	0	0	0	0	0	0	0	0	0	0	0	0	0	0	0	0	0	0	0	0	0	0	0	0	0	0	49
Phloeosinus sp. YUN04	S（284）	0	0	0	0	0	0	0	0	0	0	0	0	0	0	0	0	1	0	0	0	0	0	0	0	0	0	0	0	0	0	0	0	0	0	0	0	0	0	0	0	0	0	0	0	0	1
Phloeosinus sp. YUN05	S（354）	3	1	0	1	0	0	0	1	0	0	1	0	2	0	4	0	0	0	0	0	0	0	0	0	0	0	0	0	0	0	0	0	0	0	0	0	0	0	0	0	0	0	0	0	0	13
Phloeosinus sp. YUN06	S（384）	0	0	1	0	0	0	0	0	0	0	0	0	0	0	0	0	0	0	0	0	0	0	0	0	0	0	0	0	0	0	0	0	0	0	0	0	0	0	0	0	0	0	0	0	0	1
Phloeosinus sp. YUN07	S（313）	0	0	0	0	0	0	0	0	1	0	0	0	0	0	0	0	0	0	0	0	0	0	0	0	0	0	0	0	0	0	0	0	0	0	0	0	0	0	0	0	0	0	0	0	0	1
Phloeosinus sp. YUN10	S（40）	0	0	0	0	0	0	0	0	2	2	0	0	1	0	0	5	2	1	1	0	9	6	5	8	20	33	40	17	37	17	5	5	7	3	6	1	3	4	0	1	1	3	11	8	8	272
Phloeosinus sp. YUN11	S（152）	0	0	0	0	0	0	0	0	0	0	0	1	0	0	0	0	0	0	0	0	0	0	0	0	0	0	0	0	0	0	0	0	0	0	0	0	0	0	0	0	0	0	0	0	0	1
Phloeosinus sp. YUN15	S（136）	0	0	0	0	0	0	0	0	0	0	1	0	0	0	0	0	0	0	0	0	0	0	0	0	0	0	0	0	0	0	0	0	0	0	0	0	0	0	0	0	0	0	0	0	0	1
Pityophthorus sp. YUN02	S（216）	0	0	0	0	0	0	0	0	0	0	0	0	0	0	0	0	0	0	0	0	0	0	0	0	0	0	0	2	0	8	0	0	0	0	0	0	0	0	0	0	0	0	0	0	0	10
Pityophthorus sp. YUN03	S（365）	0	0	0	0	0	0	0	0	0	0	1	0	0	0	0	0	0	0	0	0	0	0	0	0	0	0	0	0	0	0	0	0	0	0	0	0	0	0	0	0	0	0	0	0	0	1
Pityophthorus sp. YUN04	S（224）	0	0	1	0	0	0	0	0	0	0	0	0	0	1	0	0	0	0	0	0	0	0	0	0	0	0	0	0	0	0	0	0	0	0	0	0	0	0	0	0	0	0	0	0	0	2
Polygraphus sp. YUN01	S（266）	0	0	0	0	0	0	0	0	0	0	0	0	0	0	0	0	1	3	0	0	8	22	46	29	22	1	12	10	4	51	0	0	0	0	0	0	0	0	0	0	0	0	0	0	0	209
Polygraphus sp. YUN02	S（271）	0	0	0	0	0	0	0	0	0	0	0	0	0	0	0	0	0	1	1	0	2	0	1	1	2	0	0	0	3	0	0	0	0	0	0	0	0	0	0	0	0	0	0	0	0	11
Polygraphus sp. YUN03	S（278）	0	0	0	0	0	0	0	0	0	0	0	0	0	0	0	0	0	1	0	1	0	0	0	0	1	0	0	0	0	0	0	0	0	0	0	0	0	0	0	0	0	0	0	0	0	3
Polygraphus sp. YUN04	S（41）	8	7	5	3	0	0	3	1	0	1	0	0	0	1	0	0	0	0	0	0	0	0	0	0	0	0	0	0	0	0	0	0	0	0	0	0	0	0	0	0	0	0	0	0	0	29
Polygraphus sp. YUN05	S（295）	3	2	10	42	25	9	7	2	1	5	2	4	2	2	3	0	0	0	0	0	0	0	0	0	0	0	0	0	0	0	0	0	0	0	0	0	0	0	0	0	0	0	0	0	0	119
Polygraphus sp. YUN06	S（409）	0	0	0	0	0	1	0	0	0	1	1	1	0	0	0	0	0	0	0	0	0	0	0	0	0	0	0	0	0	0	0	0	0	0	0	0	0	0	0	0	0	0	0	0	0	4
Polygraphus sp. YUN09	S（58）	0	0	0	0	0	0	0	0	0	0	0	0	0	0	0	0	0	0	0	1	0	1	0	0	0	1	0	0	0	0	0	0	0	0	0	0	0	0	0	0	0	0	0	0	0	3
Polygraphus sp. YUN10	S（416）	0	0	0	0	0	0	0	0	0	0	0	0	0	0	0	0	0	0	0	0	0	0	0	0	0	0	0	0	0	0	5	2	1	4	7	1	10	0	1	1	0	0	0	0	0	32
Polygraphus sp. YUN11	S（420）	0	0	0	0	0	0	0	0	0	0	0	0	0	0	0	0	0	0	0	0	0	0	0	0	0	0	0	0	0	0	1	0	0	0	1	0	1	3	0	1	0	0	0	0	0	7
Pseudowebbia sp. YUN01	S（350）	0	1	0	0	2	0	0	0	1	1	1	3	2	1	1	0	0	0	0	0	0	0	0	0	0	0	0	0	0	0	0	0	0	0	0	0	0	0	0	0	0	0	0	0	0	13
Pseudoxylechinus ? sp. YUN01	S（268）	0	0	0	0	0	0	0	0	0	0	0	0	0	0	0	8	32	10	3	1	0	0	1	5	1	0	0	0	1	6	0	0	0	0	0	0	0	0	0	0	0	0	0	0	0	68
Pseudoxylechinus ? sp. YUN02	S（270）	0	0	0	0	0	0	1	0	0	0	0	0	0	0	0	0	0	1	1	1	1	2	4	2	2	4	2	4	2	3	1	1	0	0	0	0	0	0	0	0	0	0	0	0	0	32
Scolytogenes sp. YUN01	S（370）	0	0	0	0	0	0	0	0	0	0	0	0	1	0	0	0	0	0	0	0	0	0	0	0	0	0	0	0	0	0	0	0	0	0	0	0	0	0	0	0	0	0	0	0	0	1
Scolytogenes sp. YUN02	S（375）	0	0	1	0	0	0	0	0	0	0	0	1	0	0	0	0	0	0	0	0	0	0	0	0	0	0	0	0	0	0	0	0	0	0	0	0	0	0	0	0	0	0	0	0	0	2
Scolytogenes sp. YUN03	S（336）	0	0	0	0	0	0	0	0	0	0	0	0	1	0	0	0	0	0	0	0	0	0	0	0	0	0	0	0	0	0	0	0	0	0	0	0	0	0	0	0	0	0	0	0	0	1
Scolytogenes sp. YUN04	S（318）	0	0	0	0	0	0	0	0	0	1	2	0	0	0	0	0	0	0	0	0	0	0	0	0	0	0	0	0	0	0	0	0	0	0	0	0	0	0	0	0	0	0	0	0	0	3
Scolytogenes sp. YUN05	S（326）	0	0	0	0	0	0	0	1	0	1	0	0	0	0	0	0	0	0	0	0	0	0	0	0	0	0	0	0	0	0	0	0	0	0	0	0	0	0	0	0	0	0	0	0	0	2
Scolytogenes sp. YUN08	S（425）	0	0	0	0	0	0	0	0	0	0	0	0	0	0	0	0	0	0	0	0	0	0	0	0	0	0	0	0	0	0	1	3	7	0	10	1	2	0	0	0	0	0	0	0	0	24
Scolytoplaty puspubescens	S（46）	8	14	8	4	2	1	4	1	0	4	8	12	9	14	24	1	0	0	1	1	0	1	0	0	3	0	0	0	1	0	0	0	0	0	0	0	0	0	0	0	0	0	0	0	0	121
Scolytoplatypus blandfordi	S（201）	0	0	0	0	0	0	0	0	0	0	0	0	0	0	0	451	377	459	370	379	171	285	435	425	731	89	296	236	335	482	236	154	160	208	149	261	219	171	193	318	171	173	195	184	115	8428
Scolytoplatypus brahma	S（63）	0	0	0	0	2	0	0	0	0	2	0	0	0	0	0	0	0	0	0	0	0	0	0	0	0	0	0	0	0	0	0	0	0	0	0	0	0	0	0	0	0	0	0	0	0	4
Scolytoplatypus minimus Hagedorn, 1904	S（9）	13	10	20	65	66	23	8	1	11	7	105	193	35	216	74	26	62	63	34	83	1	1	4	13	31	2	0	2	0	0	0	0	0	0	0	0	0	0	0	0	0	0	0	0	0	1169
Scolytoplatypus pubescens	S（98）	1	0	2	0	0	0	0	0	0	0	0	0	2	0	0	0	0	1	1	0	0	0	0	0	0	0	0	0	0	0	0	0	0	0	0	0	0	0	0	0	0	0	0	0	0	7
Scolytoplatypus raja Blandford, 1893 (female)	S（7）	3	3	4	15	17	11	12	3	9	1	31	56	13	24	19	511	2219	1645	1120	1268	97	105	379	285	355	16	28	53	105	65	0	1	2	1	0	0	0	0	0	1	0	0	0	0	0	8477
Scolytoplatypus ruficauda	S（259）	0	0	0	0	0	0	0	0	0	0	0	0	0	0	0	5	6	5	0	6	2	2	28	4	10	4	8	11	10	13	25	15	14	28	2	6	13	10	7	15	7	2	2	4	4	268
Scolytoplatypus sp. YUN01	S（272）	0	0	0	0	0	0	0	0	0	0	0	0	0	0	0	3	6	5	2	3	0	0	2	2	1	0	2	1	1	0	0	1	0	0	0	0	0	0	0	0	0	0	0	0	0	29
Scolytoplatypus sp. YUN03	S（346）	35	14	19	13	15	18	6	4	3	2	2	10	9	5	12	0	0	0	0	0	0	0	0	0	0	0	0	0	0	0	0	0	0	0	0	0	0	0	0	0	0	0	0	0	0	167
Scolytoplatypus sp. YUN04	S（308）	2	3	2	29	23	7	3	0	2	1	1	6	0	1	3	0	0	0	0	0	0	0	0	0	0	0	0	0	0	0	0	0	0	0	0	0	0	0	0	0	0	0	0	0	0	83
Scolytoplatypus sp. YUN05	S（169）	0	0	0	0	0	0	0	0	0	0	0	0	0	0	0	7	2	0	2	0	5	3	24	9	55	1	47	58	51	36	0	0	0	0	0	0	0	0	0	0	0	0	0	0	0	300
Scolytoplatypus sp. YUN08	S（413）	0	0	0	0	0	0	0	0	0	0	0	0	0	0	0	0	0	0	0	0	0	0	0	0	0	0	0	0	0	0	4	0	0	5	7	8	4	4	5	11	1	3	7	11	5	75
Scolytoplatypus sp. YUN09	S（414）	0	0	0	0	0	0	0	0	0	0	0	0	0	0	0	0	0	0	0	0	0	0	0	0	0	0	0	0	0	0	7	4	3	2	0	0	2	1	4	6	0	0	0	2	0	31
Scolytoplatypus sp. YUN10	S（426）	0	0	0	0	0	0	0	0	0	0	0	0	0	0	0	0	0	0	0	0	0	0	0	0	0	0	0	0	0	0	0	0	5	1	0	0	0	0	0	0	0	0	1	0	0	7
Sphaerotrypes sp. YUN01	S（345）	0	0	0	0	0	0	0	0	0	0	1	0	0	0	0	0	0	0	0	0	0	0	0	0	0	0	0	0	0	0	0	0	0	0	0	0	0	0	0	0	0	0	0	0	0	1
Stictodex sp. YUN01	S（83）	0	0	1	1	0	2	1	1	1	0	0	0	1	0	0	0	0	0	0	0	0	0	0	0	0	0	0	0	0	0	0	0	0	0	0	0	0	0	0	0	0	0	0	0	0	8
Streptocranus sp. YUN01	S（376）	0	0	0	0	0	0	0	0	0	1	0	1	0	0	0	0	0	0	0	0	0	0	0	0	0	0	0	0	0	0	0	0	0	0	0	0	0	0	0	0	0	0	0	0	0	2
Streptocranus sp. YUN02	S（253）	0	0	1	0	0	0	0	0	0	0	0	0	0	0	1	10	15	19	15	2	11	14	35	24	25	15	51	11	28	30	0	0	0	0	0	0	0	0	0	0	0	0	0	0	1	308
Sueus sp. YUN04	S（245）	0	0	0	0	0	0	0	0	0	0	0	0	0	0	0	0	0	0	0	0	16	0	0	0	0	0	0	0	0	0	0	0	0	0	0	0	0	0	0	0	0	0	0	0	0	16
Taphrorychus sp. YUN01	S（419）	0	0	0	0	0	0	0	0	0	0	0	0	0	0	0	0	0	0	0	0	0	0	0	0	0	0	0	0	0	0	0	4	1	1	0	0	3	0	0	1	2	0	1	2	1	16
Xyleborinus andrewesi (Blandford, 1896)	S（4）	142	66	94	225	344	111	89	105	158	102	97	268	306	276	216	0	0	0	0	0	0	0	0	0	0	0	0	0	0	0	0	0	0	0	0	0	0	0	1	0	0	0	0	0	0	2600
Xyleborinus sp. YUN02	S（181）	0	0	0	0	0	0	0	0	0	1	0	0	0	0	1	75	323	169	168	72	222	308	408	264	173	80	125	231	408	434	0	0	0	0	0	0	0	0	0	0	0	0	0	0	0	3462
Xyleborinus sp. YUN04	S（72）	11	4	9	26	64	4	4	1	3	0	4	15	11	26	10	0	2	4	3	2	1	0	1	0	2	0	0	0	0	0	0	0	0	0	0	0	0	0	0	0	0	0	0	0	0	207
Xyleborinus sp. YUN07	S（233）	0	0	0	0	0	0	0	0	0	0	0	0	0	0	0	1	0	0	0	0	0	0	0	0	0	0	0	0	0	0	0	0	0	0	0	0	0	0	0	0	0	0	0	0	0	1
Xyleborinus sp. YUN08	S（235）	0	0	0	0	0	0	0	0	0	0	0	0	0	0	0	6	8	6	4	4	0	0	0	0	2	0	0	1	0	0	0	0	0	0	0	0	0	0	0	0	0	0	0	0	0	31
Xyleborinus sp. YUN09	S（234）	0	0	0	0	0	0	0	0	0	0	0	0	0	0	0	4	84	55	56	106	0	0	3	0	5	0	0	1	0	0	0	0	0	0	0	0	0	0	0	0	0	0	0	0	0	314
Xyleborus affinis (Eichhoff, 1868)	S（5）	147	90	144	433	253	30	37	16	28	34	18	18	14	22	19	0	0	0	0	0	0	0	0	0	0	0	0	0	0	0	0	0	0	0	0	0	0	0	0	0	0	0	0	0	0	1303
Xyleborus sp. YUN01	S（236）	0	0	0	0	0	0	0	0	0	0	0	0	0	0	0	6	6	4	16	2	27	34	20	128	43	77	95	104	38	202	0	0	0	0	0	0	0	0	0	0	0	0	0	0	0	802
Xyleborus sp. YUN02	S（275）	0	0	0	0	0	0	0	0	0	0	0	0	0	0	0	0	0	0	0	0	0	0	1	0	0	0	0	0	0	0	0	0	0	0	0	0	0	0	0	0	0	0	0	0	0	1
Xyleborus sp. YUN04	S（361）	0	0	0	0	0	0	1	1	0	0	2	0	5	0	0	0	0	0	0	0	0	0	0	0	0	0	0	0	0	0	0	0	0	0	0	0	0	0	0	0	0	0	0	0	0	9
Xyleborus sp. YUN05	S（225）	0	0	0	0	0	0	0	0	0	0	0	0	0	0	0	2	0	0	2	1	0	0	0	0	0	0	0	0	0	0	0	0	0	0	0	0	0	0	0	0	0	0	0	0	0	5
Xyleborus sp. YUN07	S（333）	112	29	53	26	7	11	23	11	1	7	1	1	5	10	19	0	0	0	0	0	0	0	0	0	0	0	0	0	0	0	0	0	0	0	0	0	0	0	0	0	0	0	0	0	0	316
Xyleborus sp. YUN10	S（126）	0	0	0	0	0	0	0	0	0	0	0	0	1	0	0	0	0	0	0	0	0	0	0	0	0	0	0	0	0	0	0	0	0	0	0	0	0	0	0	0	0	0	0	0	0	1
Xylosandrus compactus	S（348）	1	11	13	3	6	1	0	0	2	0	2	0	0	1	0	0	0	0	0	0	0	0	0	0	0	0	0	0	0	0	0	0	0	0	0	0	0	0	0	0	0	0	0	0	0	40
Xylosandrus crassiusculus (Motschulsky, 1866)	S（13）	967	1320	1941	911	793	47	73	44	70	77	25	37	32	58	48	0	0	1	0	0	0	1	0	0	0	0	0	0	0	0	0	0	0	0	0	0	0	0	0	0	0	0	0	0	0	6445
Xylosandrus discolor	S（16）	3	7	8	6	4	3	3	3	7	3	4	7	6	8	9	0	0	0	0	0	0	0	0	0	0	0	0	0	0	0	0	0	0	0	0	0	0	0	0	0	0	0	0	0	0	81
Xylosandrus mancus (Blandford, 1898)	S（15）	185	186	80	151	216	296	238	181	327	429	58	72	60	64	103	0	0	0	0	0	0	0	0	0	0	0	0	0	0	0	0	0	0	0	0	0	0	0	0	0	0	0	0	0	0	2646
Xylosandrus morigerus	S（397）	0	0	0	0	0	0	0	0	0	0	0	0	0	0	0	0	0	0	0	0	0	0	0	0	0	0	0	0	0	0	91	29	26	27	14	0	13	0	14	14	5	3	17	6	7	266
Xylosandrus sp. YUN02	S（396）	0	0	0	0	0	0	0	0	0	0	0	0	0	0	0	0	0	0	0	0	0	0	0	0	0	0	0	0	0	0	11	12	13	6	2	0	2	0	0	0	0	0	1	0	0	47
Xylosandrus sp. YUN03	S（97）	0	0	0	0	0	1	0	0	0	0	0	0	0	0	0	0	0	0	0	0	0	0	0	0	0	0	0	0	0	0	0	0	0	0	0	0	0	0	0	0	0	0	0	0	0	1
Xylosandrus sp. YUN08	S（215）	0	0	0	0	0	0	0	0	0	0	0	0	0	0	0	0	0	0	0	0	0	0	0	0	0	0	0	3	0	0	0	0	0	0	0	0	0	0	0	0	0	0	0	0	0	3
Xylosandrus sp. YUN11	S（218）	0	0	0	0	0	0	0	0	0	0	0	0	0	0	0	1	0	0	0	0	0	0	0	0	0	0	0	0	0	0	0	0	0	0	0	0	0	0	0	0	0	0	0	0	0	1
Xylosandrus sp. YUN13	S（153）	2	0	3	1	0	0	0	0	0	0	0	0	0	0	0	0	0	0	0	0	0	0	0	0	0	0	0	0	0	0	0	0	0	0	0	0	0	0	0	0	0	0	0	0	0	6
Xylosandrus subsimilis	S（69）	1	6	7	2	0	4	4	2	3	3	2	5	2	10	5	0	0	0	0	1	0	0	0	0	0	0	0	0	0	0	0	0	0	0	0	0	0	0	0	0	0	0	0	0	0	57	62245

## Sheet: Platypodinae
Scientific name	Sp.Code	BB61	BB62	BB63	BB64	BB65	BB81	BB82	BB83	BB84	BB85	BB101	BB102	BB103	BB104	BB105	ALS221	ALS222	ALS223	ALS224	ALS225	ALS241	ALS242	ALS243	ALS244	ALS245	ALS261	ALS262	ALS263	ALS264	ALS265	LJ321	LJ322	LJ323	LJ324	LJ325	LJ341	LJ342	LJ343	LJ344	LJ345	LJ361	LJ362	LJ363	LJ364	LJ365	Total
Baiocis orientalis	P（27）	0	0	0	0	0	0	0	1	0	0	0	0	0	0	0	0	0	0	0	0	0	0	0	0	0	0	0	0	0	0	0	0	0	0	0	0	0	0	0	0	0	0	0	0	0	1
Baiocis sp. YUN01	P（78）	1	0	1	0	0	0	1	0	1	0	2	3	0	1	2	0	0	0	0	0	0	0	0	0	0	0	0	0	0	0	0	0	0	0	0	0	0	0	0	0	0	0	0	0	0	12
Baiocis sp. YUN02	P（46）	0	0	0	0	0	0	0	0	2	0	1	1	0	0	0	0	0	0	0	0	0	0	0	0	0	0	0	0	0	0	0	0	0	0	0	0	0	0	0	0	0	0	0	0	0	4
Carchesiopygus aff. oculatus	P（84）	0	0	0	0	0	3	1	3	0	1	4	4	0	12	1	0	0	0	0	0	0	0	0	0	0	0	0	0	0	0	0	0	0	0	0	0	0	0	0	0	0	0	0	0	0	29
Carchesiopygus assamensis	P（75）	0	1	0	1	1	0	0	18	0	2	2	5	20	5	2	0	0	0	0	0	0	0	0	0	0	0	0	0	0	0	0	0	0	0	0	0	0	0	0	0	0	0	0	0	0	57
Carchesiopygus impariporus	P（60）	0	2	0	1	0	0	0	0	0	0	1	2	0	0	1	0	1	0	0	0	0	0	0	0	0	0	0	0	0	0	0	0	0	0	0	0	0	0	0	0	0	0	0	0	0	8
Crossotarsus bonvouloiri?	P（69）	0	0	0	0	0	0	0	0	0	0	0	0	0	2	0	0	0	0	0	0	0	0	0	0	0	0	0	0	0	0	0	0	0	0	0	0	0	0	0	0	0	0	0	0	0	2
Crossotarsus externedentatus	P（2）	1	0	0	0	0	1	0	0	0	0	0	0	0	0	1	0	0	0	0	0	0	0	0	0	0	0	0	0	0	0	0	0	0	0	0	0	0	0	0	0	0	0	0	0	0	3
Crossotarsus nitens	P（71）	0	0	1	0	0	3	0	1	0	0	0	2	3	1	0	0	0	0	0	0	0	0	0	0	0	0	0	0	0	0	0	0	0	0	0	0	0	0	0	0	0	0	0	0	0	11
Crossotarsus sp. YUN01	P（102）	0	0	0	0	0	0	0	0	0	0	0	0	0	0	0	0	0	2	2	0	1	0	0	0	1	0	0	0	0	1	0	2	0	2	1	4	30	3	5	1	0	1	4	2	0	62
Crossotarsus squamulatus	P（73）	0	0	0	1	0	2	2	3	1	0	1	5	6	2	2	0	0	0	0	0	0	0	0	0	0	0	0	0	0	0	0	0	0	0	0	0	0	0	0	0	0	0	0	0	0	25
Crossotarsus terminatus	P（79）	0	0	0	0	0	1	0	0	0	0	0	0	0	0	0	0	0	0	0	0	0	0	0	0	0	0	0	0	0	0	0	0	0	0	0	0	0	0	0	0	0	0	0	0	0	1
Diapus aculeatus	P（55）	0	0	0	0	0	0	0	0	0	0	0	0	0	0	0	0	0	1	0	0	0	1	7	6	8	0	0	6	0	0	0	0	0	0	0	0	0	0	0	0	0	0	0	0	0	29
Diapus minor	P（42）	0	0	0	0	0	1	0	0	0	0	1	1	0	0	1	0	1	0	0	0	0	0	0	0	14	0	0	0	0	4	0	0	0	0	0	0	0	0	0	0	0	0	0	0	0	23
Diapus molossus	P（43）	0	0	0	0	1	0	0	0	0	1	0	9	1	0	1	163	68	45	19	11	34	138	41	24	106	51	52	56	53	69	0	0	0	1	0	0	0	0	0	0	0	0	0	0	0	944
Diapus orientalis	P（118）	0	0	0	0	0	0	0	0	0	0	0	0	0	0	0	0	1	0	0	0	2	10	4	8	7	10	12	4	1	7	0	3	0	2	0	0	3	1	0	0	2	1	0	0	0	78
Diapus quadrispinatus	P（51）	0	0	0	0	0	0	0	0	0	0	0	0	0	0	0	0	0	0	0	0	0	2	1	0	1	2	1	0	0	0	0	0	0	0	0	0	0	0	0	0	0	0	0	0	0	7
Diapus quinquespinatus	P（7）	2	2	2	1	1	4	0	8	1	0	22	34	8	10	6	0	12	3	0	0	0	3	0	0	0	0	1	0	0	0	0	0	0	0	0	0	0	0	0	0	0	0	0	0	0	120
Diapus sp. n. YUN01	P（89）	1	0	0	0	0	0	0	2	0	1	0	1	1	1	0	0	0	0	0	0	0	0	0	0	0	0	0	0	0	0	0	0	0	0	0	0	0	0	0	0	0	0	0	0	0	7
Diapus sp. YUN04	P（44）	0	0	0	0	0	0	0	0	0	0	0	0	0	0	0	0	0	0	0	0	0	0	0	0	1	1	0	0	0	5	0	0	0	0	0	0	0	0	0	0	0	0	0	0	0	7
Diapus truncatus	P（108）	0	0	0	0	0	0	0	0	0	0	0	0	0	0	0	0	1	1	0	0	3	2	2	2	21	7	3	11	10	32	0	0	0	0	0	0	0	0	0	0	0	0	0	0	0	95
Diapus unispinosus	P（38）	0	0	0	0	0	0	0	1	0	0	1	1	1	0	0	0	0	0	0	0	0	0	0	0	0	0	0	0	0	0	0	0	0	0	0	0	0	0	0	0	0	0	0	0	0	4
Diapusquin quespinatus	P（15）	0	0	1	0	0	0	1	2	0	0	6	23	2	2	3	0	1	1	0	0	0	0	0	0	0	0	0	0	0	0	0	0	0	0	0	0	0	0	0	0	0	0	0	0	0	42
Dinoplatypus flectus	P（8）	0	0	0	0	0	0	0	1	0	1	0	0	2	1	1	0	1	1	1	0	2	0	0	0	0	0	0	0	0	0	0	0	0	0	0	0	0	0	0	0	0	0	0	0	0	11
Dinoplatypus sp. YUN02	P（45）	0	0	0	0	0	0	0	0	0	0	0	0	0	0	0	0	0	0	0	4	1	0	1	0	0	0	0	3	0	0	0	0	0	0	0	0	0	0	0	0	0	0	0	0	0	9
Dinoplatypus sp. YUN03	P（36）	0	0	0	0	0	0	0	0	0	0	0	0	0	0	0	0	0	0	0	0	15	1	0	0	1	0	1	8	0	0	0	0	0	0	0	0	0	0	0	0	0	0	0	0	0	26
Euplatypus parallelus	P（112）	1	2	0	1	0	0	0	0	0	0	0	0	0	0	0	0	0	0	0	0	0	0	0	0	0	0	0	0	0	0	0	0	0	0	0	0	0	0	0	0	0	0	0	0	0	4
Genyocerus sp. YUN01	P（48）	0	0	0	0	0	0	0	0	0	0	0	0	0	0	0	0	0	0	0	0	1	1	1	0	0	0	1	1	0	1	0	0	0	0	0	0	0	0	0	0	0	0	0	0	0	6
Genyocerus sp. YUN02	P（58）	0	0	0	0	0	0	0	0	0	0	0	0	0	0	0	129	67	5	3	1	5	52	2	3	19	2	9	9	1	8	0	0	0	0	0	0	0	0	0	0	0	0	0	0	0	315
Peroplatypus laosi	P（85）	0	0	0	0	0	2	0	4	1	1	0	0	0	0	1	0	0	0	0	0	0	0	0	0	0	0	0	4	9	12	0	0	0	0	0	0	0	0	0	0	0	0	0	0	0	34
Platypus insulindicus	P（121）	0	0	0	0	0	0	0	0	0	0	0	0	0	1	0	0	0	0	0	0	0	0	0	0	0	0	0	0	0	0	0	0	0	0	0	0	0	0	0	0	0	0	0	0	0	1
Platypus loricatus	P（93）	0	0	0	0	0	0	0	0	0	0	0	1	0	0	0	0	0	0	0	0	0	0	0	0	0	0	0	0	0	0	0	0	0	0	0	0	0	0	0	0	0	0	0	0	0	1
Platypus quercivorus	P（37）	1	0	1	0	0	1	0	0	1	1	1	0	0	0	0	0	0	0	0	0	0	0	1	1	5	0	1	0	0	0	0	0	0	0	0	0	0	0	0	0	2	0	0	0	0	16
Platypus signatus	P（115）	0	0	0	0	0	0	0	0	0	0	3	0	0	0	0	0	0	0	0	0	0	0	0	0	0	0	1	8	48	0	0	0	0	0	0	0	0	0	0	0	0	0	0	0	0	60
Platypus sp. YUN01	P（65）	0	0	2	0	0	0	0	0	0	0	5	0	0	0	1	0	0	0	0	0	0	0	0	0	0	0	1	0	0	0	0	0	0	0	0	0	0	0	0	0	0	0	0	0	0	9
Platypus sp. YUN02	P（87）	1	0	1	0	0	0	0	0	0	0	0	4	2	4	0	0	0	0	0	0	0	0	0	0	0	0	0	0	0	0	0	0	0	0	0	0	0	0	0	0	0	0	0	0	0	12
Platypus sp. YUN03	P（100）	0	0	0	0	0	0	0	0	0	0	0	0	0	0	0	1	1	3	1	0	5	9	0	3	9	4	4	0	0	6	2	2	0	0	0	1	1	1	1	0	1	0	2	0	1	58
Platypus sp. YUN04	P（101）	0	0	0	0	0	0	0	0	0	0	0	0	0	0	0	0	1	0	0	0	1	0	0	0	0	0	0	0	0	0	0	0	0	0	0	0	0	0	0	0	0	0	0	0	0	2
Platypus sp. YUN05	P（110）	0	0	0	0	0	0	0	0	0	0	0	1	0	0	1	0	0	0	0	0	0	0	0	0	0	0	0	0	0	0	0	0	0	0	0	0	0	0	0	0	0	0	0	0	0	2
Platypus sp. YUN06	P（113）	0	0	2	0	0	0	0	0	0	0	0	0	0	0	1	0	0	0	0	0	0	0	0	0	0	0	0	0	0	0	0	0	0	0	0	0	0	0	0	0	0	0	0	0	0	3
Platypus sp. YUN08	P（12）	0	0	0	0	0	0	0	0	0	0	0	0	0	0	0	3	1	7	3	3	12	14	4	4	14	10	10	6	9	8	0	0	0	0	0	0	0	0	0	0	0	0	0	0	0	108
Platypus sp. YUN13	P（35）	0	0	0	0	0	0	0	0	0	0	0	0	0	0	0	2	1	0	1	0	25	6	3	3	0	0	1	14	0	0	0	0	0	0	0	0	0	0	0	0	0	0	0	0	0	56
Platypus sp. YUN15	P（47）	0	0	0	0	0	0	0	0	0	0	0	0	0	0	0	1	0	0	0	0	0	0	0	1	0	0	0	0	0	0	0	0	0	0	0	0	0	0	0	0	0	0	0	0	0	2
Platypus sp. YUN20	P（64）	0	0	0	0	0	0	0	0	0	0	0	2	0	2	0	0	0	0	0	0	0	0	0	0	0	0	0	0	0	0	0	0	0	0	0	0	0	0	0	0	0	0	0	0	0	4
Platypus sp. YUN25	P（31）	0	0	0	0	0	0	0	0	0	0	0	0	0	0	0	0	0	0	0	0	0	1	0	0	0	0	0	0	0	1	0	0	0	0	0	0	0	0	0	0	0	0	0	0	0	2
Platypus sp. YUN27	P（49）	0	0	0	0	0	0	0	0	0	0	0	0	0	0	0	1	0	0	0	0	0	0	0	0	0	0	0	0	0	0	0	0	0	0	0	0	0	0	0	0	0	0	0	0	0	1
Platypus sp. YUN31	P（5）	0	0	0	2	0	0	0	0	0	0	0	2	0	2	0	0	0	0	0	0	0	0	0	0	0	0	1	0	0	0	0	0	0	0	0	0	0	0	0	0	0	0	0	0	0	7
Platypus vetulus	P（88）	3	2	52	5	0	3	7	1	5	4	31	0	2	1	4	0	0	0	0	0	0	0	0	0	0	0	0	0	0	0	0	0	0	0	0	0	0	0	0	0	0	0	0	0	0	120
Platytarsulus aff. biconicus	P（86）	0	0	0	0	0	0	0	0	0	0	1	1	0	0	0	0	0	0	0	0	0	0	0	0	0	0	0	0	0	0	0	0	0	0	0	0	0	0	0	0	0	0	0	0	0	2
Platytarsulus sp.n. YUN01	P（81）	0	0	0	0	0	0	0	0	1	0	0	0	0	1	0	0	0	0	0	0	0	0	0	0	0	0	0	0	0	0	0	0	0	0	0	0	0	0	0	0	0	0	0	0	0	2
Platytarsulus sp.n. YUN02	P（96）	0	0	0	1	0	0	0	3	0	0	0	0	0	0	0	0	0	0	0	0	0	0	0	0	0	0	0	0	0	0	0	0	0	0	0	0	0	0	0	0	0	0	0	0	0	4
Treptoplatypus solidus	P（3）	0	0	0	0	0	1	0	2	1	0	1	3	2	0	6	0	0	0	0	0	0	0	0	0	1	0	0	0	0	0	0	0	0	0	0	0	0	0	0	0	0	0	0	0	0	17	2465
